# Supplementary material for: Novel Lipid Formulation Increases Absorption of Oral Cannabidiol (CBD)
Source: Pharmaceutics. 2024 Dec 1;16(12):1537. doi: 10.3390/pharmaceutics16121537 (PMC11728838; doi:10.3390/pharmaceutics16121537)
Supplement: Supplementary file 1 [file pharmaceutics-16-01537-s001.zip]

Archive with 1 entries (1 files):
- pharmaceutics-3325283-supplementary.pdf
